# Supplementary material for: Bridging laboratory and field research: Method adjustments to blood feed field-derived Aedes aegypti
Source: PLoS Negl Trop Dis. 2026 May 18;20(5):e0013339. doi: 10.1371/journal.pntd.0013339 (PMC13249168; doi:10.1371/journal.pntd.0013339)
Supplement: S1 Table — (XLSX) [file pntd.0013339.s002.xlsx]

## Sheet: Blood feeding method (Fig 1A)
Treatment	Line	Number of females	Number of blood-fed females	Replicate
Individual lids	New Orleans	50	40	A
Petri 4ml	New Orleans	48	37	A
Collective lids	New Orleans	51	40	A
Hemotek 3ml	New Orleans	50	43	A
Hemotek 3ml	New Orleans	49	35	B
Individual lids	New Orleans	49	41	B
Collective lids	New Orleans	50	36	B
Petri 4ml	New Orleans	50	41	B
Hemotek 3ml	New Orleans	49	16	C
Petri 4ml	New Orleans	50	24	C
Individual lids	New Orleans	47	34	C
Collective lids	New Orleans	50	39	C
Hemotek 3ml	Wild Cayenne F1	50	17	D
Collective lids	Wild Cayenne F1	50	19	D
Petri 4ml	Wild Cayenne F1	50	13	D
Individual lids	Wild Cayenne F1	50	30	D
Individual lids	Wild Cayenne F1	50	25	E
Collective lids	Wild Cayenne F1	50	10	E
Hemotek 3ml	Wild Cayenne F1	50	10	E
Petri 4ml	Wild Cayenne F1	50	6	E
Collective lids	Wild Cayenne F1	50	16	F
Petri 4ml	Wild Cayenne F1	49	13	F
Hemotek 3ml	Wild Cayenne F1	50	10	F
Individual lids	Wild Cayenne F1	48	31	F

## Sheet: Hemotek vs mouse (Fig 1B)
Treatment	Line	Number of females	Number of blood-fed females	Dead females	Replicate
Mouse	Cayenne F1	85	32	8	A
Mouse	Cayenne F1	85	29	13	A
Mouse	Cayenne F1	85	30	16	A
Hemotek	Cayenne F1	85	44	2	A
Hemotek	Cayenne F1	85	35	0	A
Hemotek	Cayenne F1	85	30	5	A
Mouse	Cayenne F1	100	47	36	B
Mouse	Cayenne F1	100	56	36	B
Mouse	Cayenne F1	100	54	36	B
Mouse	Cayenne F1	100	40	48	B
Hemotek	Cayenne F1	100	48	22	B
Hemotek	Cayenne F1	100	45	33	B
Hemotek	Cayenne F1	100	36	44	B
Hemotek	Cayenne F1	100	24	56	B

## Sheet: Starvation (Fig 2)
Treatment time of starving (h)	Line	Survival before bloodmeal	Number of blood-fed females	Number of females	Replicate
0	New Orleans	45	25	45	A
0	Cayenne F1	48	3	48	A
24	New Orleans	47	29	47	A
24	Cayenne F1	47	3	48	A
30	New Orleans	48	30	50	A
30	Cayenne F1	49	17	50	A
48	New Orleans	31	18	46	A
48	Cayenne F1	36	9	48	A
0	New Orleans	50	40	50	B
0	Cayenne F1	50	9	50	B
24	New Orleans	43	27	48	B
24	Cayenne F1	48	4	48	B
30	New Orleans	45	32	50	B
30	Cayenne F1	44	9	47	B
48	New Orleans	30	19	44	B
48	Cayenne F1	35	9	45	B
0	New Orleans	50	30	50	C
0	Cayenne F1	49	5	49	C
24	New Orleans	47	28	49	C
24	Cayenne F1	48	5	48	C
30	New Orleans	47	30	50	C
30	Cayenne F1	47	10	48	C
48	New Orleans	33	19	43	C
48	Cayenne F1	32	8	40	C

## Sheet: Treatment bloodfeeding (Fig 3)
Treatment	Time of treatment before bloodmeal h)	Survival before bloodmeal	Blood Fed	Number total of females	Replicate	Line
Sugar 10%	24	52	6	52	A	Cayenne F1
Water	24	52	6	52	A	Cayenne F1
Salt 3%	24	51	16	51	A	Cayenne F1
Total deprivation	24	52	13	52	A	Cayenne F1
Sugar 10%	30	51	8	51	A	Cayenne F1
Water	30	51	6	51	A	Cayenne F1
Salt 3%	30	48	14	50	A	Cayenne F1
Total deprivation	30	49	29	51	A	Cayenne F1
Sugar 10%	24	49	4	51	B	Cayenne F1
Water	24	50	2	50	B	Cayenne F1
Salt 3%	24	49	5	50	B	Cayenne F1
Total deprivation	24	50	9	50	B	Cayenne F1
Sugar 10%	30	53	10	55	B	Cayenne F1
Water	30	49	12	52	B	Cayenne F1
Salt 3%	30	45	15	48	B	Cayenne F1
Total deprivation	30	47	12	50	B	Cayenne F1
Sugar 10%	24	51	6	51	C	Cayenne F1
Water	24	47	6	50	C	Cayenne F1
Salt 3%	24	48	22	51	C	Cayenne F1
Total deprivation	24	48	17	51	C	Cayenne F1
Sugar 10%	30	49	6	51	C	Cayenne F1
Water	30	48	8	50	C	Cayenne F1
Salt 3%	30	48	11	51	C	Cayenne F1
Total deprivation	30	46	10	52	C	Cayenne F1
