# Supplementary material for: Bridging laboratory and field research: Method adjustments to blood feed field-derived Aedes aegypti
Source: PLoS Negl Trop Dis. 2026 May 18;20(5):e0013339. doi: 10.1371/journal.pntd.0013339 (PMC13249168; doi:10.1371/journal.pntd.0013339)
Supplement: S1 Code — (R) [file pntd.0013339.s004.R]

install.packages("lme4")
install.packages("emmeans")
install.packages("effects")

library("lme4")
library("emmeans")
library("effects")

##### BLOOD FEEDING TECHNIQUE EXPERIMENT #####

# Import the data set
Blood.feed <- read.csv("Blood feeding experiment.csv", header=T)

# Check the imported data set and the appropriate data types
names(Blood.feed)
str(Blood.feed)
head(Blood.feed)

# Model the blood feeding probability
Model.1 <- glmer(Blood.Fed ~ Treatment + Line + Treatment*Line + (1|Replicate), family="binomial", data=Blood.feed)

# Select the most parsimonic model using the Likelihood Ratio Test
drop1(Model.1, test="Chisq")
# Treatment:Line interaction is significant (LRT=11.26, df=3, p=0.010)


# Check coefficients
summary(Model.1) # β=-2.07, Z=-5.11, p<0.01

# Make the relevant plot of the significant term
# plot(effect("Treatment", Model.1), lty=0)
# plot(effect("Line", Model.1), lty=0)

plot(effect("Treatment:Line", Model.1), lty=0, main= NULL, xlab = "Blood feeding type", ylab= "Blood feeding probability [CI 95%]")

# Get the supplementary table A with the appropriate values (rounded to 2 decimals)
SupTable.A <- as.data.frame(effect("Treatment:Line", Model.1))
SupTable.A.round <- SupTable.A
SupTable.A.round[] <- lapply(SupTable.A.round, function(x) if(is.numeric(x)) round(x, 2) else x)

# SupTable.A.round

write.csv(SupTable.A.round, "Supplementary table A.csv") # export the table

# Get the predicted values from the model.
as.data.frame(effect("Treatment:Line", Model.1)) #extract predicted mean and confidence intervals of the interaction term

as.data.frame(effect("Line", Model.1)) #extract predicted mean and confidence intervals of the Line term

# Install "emmeans" for Post Hoc of the interaction (Levels of Treatment within Line)

emmeans_obj <- emmeans(Model.1, ~ Treatment | Line) # Treatment marginal means within Line (Strain) categories

adjusted.contrast <- contrast(emmeans_obj, method = "pairwise", adjust = "tukey", interaction = TRUE) # Interaction is TRUE because this term was significant in the original model (Model.1). Also, Tukey might be better suitable than Bonferroni because it is specific for pairwise comparisons and it is less conservative by avoiding Type I error and maintaining robustness.
print(adjusted.contrast)

# Get the supplementary table B with the appropriate values (rounded to 2 decimals)
SupTable.B <- data.frame(adjusted.contrast)
SupTable.B.round <- SupTable.B
SupTable.B.round[] <- lapply(SupTable.B.round, function(x) if(is.numeric(x)) round(x, 2) else x)

write.csv(SupTable.B.round, "Supplementary table B.csv") # export the table


##### SURVIVAL AND BLOOD FEEDING EXPERIMENTS ####

# Import the data set
Surv.starv <- read.csv("Survival starving.csv", header=T)

names(Surv.starv)[1] <- "Treatment" # Change the long var name to "Treatment"

names(Surv.starv)[2] <- "Survival" # Change the long var name to "Survival"

names(Surv.starv)

Surv.starv$Treatment <- as.factor(Surv.starv$Treatment)
Surv.starv$Line <- as.factor(Surv.starv$Line)

str(Surv.starv)
#### SURVIVAL AFTER SET STARVING TIMES####

# Since survival for time = 0 was 100%, GLM analysis with a binomial distribution could not accurately estimate model parameters due to perfect prediction, resulting in separation and inflated confidence intervals. Therefore, to handle treatment groups with 100% values (all 1s or all 0s), we added one pseudo-observation with a 0 outcome to each Time treatment to facilitate model fitting. 

# First, get all unique combinations of Treatment, Replicate, and Line
combinations <- unique(Surv.starv[, c("Treatment", "Replicate", "Line")])

# Create a data frame with one added row (pseudo-observations of 0) per combination, Survival = 0
artificial_rows <- combinations
artificial_rows$Survival <- 0
artificial_rows$Blood.Fed <- NA  # Blood.Fed variable will not be included in these section anyway

# Combine the pseudo-observations data (0s added) with the original data
Surv.starv.artificial <- rbind(Surv.starv, artificial_rows)

# Continue with the model:

Model.2 <- glm(Survival ~ Treatment + Line + Treatment * Line, family = "binomial", data= Surv.starv.artificial)

summary(Model.2)

# Select the most parsimonic model using the Likelihood Ratio Test
drop1(Model.2, test="Chisq")

# Treatment:Line interaction not significant (LRT=1.21, df=3, p=0.75)

# Model the survival probabilty
Model.3 <- glm(Survival ~ Treatment + Line, family = "binomial", data= Surv.starv.artificial)

# Select the most parsimonic model using the Likelihood Ratio Test
drop1(Model.3, test="Chisq")

# Both treatment (LRT=111.71, df=3, p<0.001) and Line (LRT=4.19, df=1, p=0.04) are significant

# Extract the predicted values for the main manuscript
as.data.frame(effect("Treatment", Model.3))
as.data.frame(effect("Line", Model.3))

summary(Model.3) # Get coefficients: (β=0.43, Z=2.03, p=0.04)


## Check for Post Hoc of starving times on survival rates

emmeans_obj0 <- emmeans(Model.3, ~ Treatment) # Treatment (time) 

adjusted.contrast0 <- contrast(emmeans_obj0, method = "pairwise", adjust = "tukey") 

print(adjusted.contrast0)

SupTable.C <- data.frame(adjusted.contrast0)
SupTable.C.round <- SupTable.C
SupTable.C.round[] <- lapply(SupTable.C.round, function(x) if(is.numeric(x)) round(x, 2) else x)

write.csv(SupTable.C.round, "Supplementary table C.csv") # export the table

### Plot the two variables side by side:

plot(effect("Treatment:Line", Model.2), lty = 0, rescale.axis = FALSE, xlab = "Sugar-starvation time (hours)", ylab= "Survival rate [CI 95%]", main= NULL)

##### BLOOD FEEDING AFTER STARVING EXPERIMENT #####
# Import the data set
Starv.exp <- read.csv("Blood feeding starving.csv", header=T)

names(Starv.exp)[1] <- "Treatment" # Change the long var name to "Treatment"

names(Starv.exp)[2] <- "Survival" # Change the long var name to "Survival"

names(Starv.exp)

Starv.exp$Treatment <- as.factor(Starv.exp$Treatment)
Starv.exp$Line <- as.factor(Starv.exp$Line)

names(Starv.exp)

# Change the order or variable levels to New Orleans first.
Starv.exp$Line <- factor(Starv.exp$Line, levels = c("New Orleans", "Cayenne F1"))

# Model the blood feeding probability 
Model.4 <- glmer(Blood.Fed ~ Treatment + Line + Treatment * Line + (1|Replicate), family = "binomial", data= Starv.exp)

summary(Model.4)

# Select the most parsimonic model using the Likelihood Ratio Test
drop1(Model.4, test="Chisq")

# The interaction between Treatment and Line is significant (LRT=14.81, df=3, p<0.01).

# Plot the significant term from the model
plot(effect("Treatment:Line", Model.4), lty=0, xlab= "Sugar-starvation time (hours)", ylab= "Blood feeding rate [CI 95%]", main= NULL)

# Extract the predicted values of the significant term from the model.
as.data.frame(effect("Treatment:Line", Model.4))

## Check for Post Hoc of starving experiment on blood feeding rates

emmeans_obj1 <- emmeans(Model.4, ~ Treatment | Line) # Treatment (time) marginal means within Line (Strain) categories

adjusted.contrast1 <- contrast(emmeans_obj1, method = "pairwise", adjust = "tukey", interaction = TRUE) # Interaction is TRUE because this term was significant in the original model (Model.4). Also, Tukey might be better suitable than Bonferroni because it is specific for pairwise comparisons and it is less conservative by avoiding Type I error and maintaining robustness.
print(adjusted.contrast1)

# Get the supplementary table D with the appropriate values (rounded to 2 decimals)
SupTable.D <- data.frame(adjusted.contrast1)
SupTable.D.round <- SupTable.D
SupTable.D.round[] <- lapply(SupTable.D.round, function(x) if(is.numeric(x)) round(x, 2) else x)

write.csv(SupTable.D.round, "Supplementary table D.csv") # export the table

##### MICE VS. HEMOTEK #####

# Import the data set
mice.hemotek <- read.csv("Mouse hemotek.csv", header=T)

# Check the imported data set
table(mice.hemotek$Cage)
table(mice.hemotek$Treatment)
names(mice.hemotek)
str(mice.hemotek)

# Model the blood feeding probability
Model.5 <- glmer(Blood.Fed ~ Treatment + (1|Cage) + (1|Replicate), family = "binomial", data = mice.hemotek)

# Select the most parsimonic model using the Likelihood Ratio Test
drop1(Model.5, test="Chisq")

# Make the relevant plot of the significant term
plot(effect("Treatment", Model.5), lty=0, xlab= "Blood feeding source", ylab="Blood feeding probability [CI 95%]", main= NULL)
# Significantly better with mouse (LRT=4.33, df=1, p=0.04)

# Extract the predicted values from the model
as.data.frame(effect("Treatment", Model.5))


#### SPERMATHECAE ANALYSES ####

spermathecae.df3 <- read.csv("Spermathecae analyses 2026.csv", header= T)
head(spermathecae.df3)
str(spermathecae.df3)
spermathecae.df3$Strain <- as.factor(spermathecae.df3$Strain)
spermathecae.df3$Buffer <- as.factor(spermathecae.df3$Buffer)
spermathecae.df3$Sampling <- as.factor(spermathecae.df3$Sampling)

# Full model
Model.9 <- glmer(cbind(Intact.spermathecae,Burst.spermathecae) ~ Strain * Buffer * Sampling + (1|Replicate), family = binomial, data=spermathecae.df3)

# LRT
drop1(Model.9, test= "Chisq") # Strain:Buffer:Sampling (df=1, LRT=1.36, p=0.24), not significant.

Model.9.1 <- glmer(cbind(Intact.spermathecae,Burst.spermathecae) ~ Strain + Sampling + Buffer + Strain:Sampling + Sampling:Buffer + Strain:Buffer + (1|Replicate), family = binomial, data=spermathecae.df3)

Model.9.1 <- glmer(cbind(Intact.spermathecae,Burst.spermathecae) ~ Strain + Sampling + (1|Replicate), family = binomial, data=spermathecae.df3)

drop1(Model.9.1, test= "Chisq") # Strain:Sampling (df=1, LRT=3.57, p=0.059), Sampling:Buffer (df=1, LRT=0.21, p=0.65), Strain:Buffer (df=1, LRT=1.06, p=0.30), not significant.

Model.9.2 <- glmer(cbind(Intact.spermathecae,Burst.spermathecae) ~ Strain + Sampling + Buffer + (1|Replicate), family = binomial, data=spermathecae.df3)

drop1(Model.9.2, test= "Chisq") # Strain (df=1, LRT=0.59, p=0.44), Buffer (df=1, LRT=1.92, p=0.17), not significant.

Model.9.3 <- glmer(cbind(Intact.spermathecae,Burst.spermathecae) ~ Sampling + (1|Replicate), family = binomial, data=spermathecae.df3)

drop1(Model.9.3, test= "Chisq") # Sampling (df=1, LRT=27.21, 1.8e-07), highly significant.

plot(effect("Sampling", Model.9.3), ylim= c(0,1), rescale.axis = FALSE, lty=0, ylab= "Expected proportion of intact\n spermathecae per mosquito [CI 95%]", xlab = "Sample condition", main= NULL)
summary(Model.9.3)
summary(effect("Sampling", Model.9.3))

##### BLOOD FEEDING AFTER TREATMENT EXPERIMENT 2026 #####
# Import the data set
Blood.feeding.treatment <- read.csv("Data feeding with treatment 2026.csv", sep=";", header=T)

str(Blood.feeding.treatment)

Blood.feeding.treatment$Treatment <- as.factor(Blood.feeding.treatment$Treatment)
Blood.feeding.treatment$Time.of.treatment <- as.factor(Blood.feeding.treatment$Time.of.treatment)
Blood.feeding.treatment$Treatment <- factor(Blood.feeding.treatment$Treatment, levels = c("Sugar 10%", "H2O", "Total deprivation", "NaCl 3%"))
Blood.feeding.treatment$feeding_time <- as.factor(Blood.feeding.treatment$feeding_time)

# Model the blood feeding probability 

Model.10 <- glmer(Blood.Fed ~ Treatment*Time.of.treatment + (1|Replicate), family = "binomial", data= Blood.feeding.treatment)

summary(Model.10)

# Select the most parsimonic model using the Likelihood Ratio Test
drop1(Model.10, test="Chisq") # Treatment:Time.of.treatment (df=3, LRT=3.63, 0.30), non significant.

Model.10.1 <- glmer(Blood.Fed ~ Treatment + Time.of.treatment + (1|Replicate), family = "binomial", data= Blood.feeding.treatment)

drop1(Model.10.1, test="Chisq")
# Treatment  (LRT=49.65, df=3, p<0.001), highly significant.
# Time of treatment (LRT=5.90, df=1, p=0.015),  significant.

levels(Blood.feeding.treatment$Treatment)
# Plot the significant terms from the model
plot(effect("Treatment", Model.10.1), lty=0, ylim= c(0,1), rescale.axis = FALSE, xlab= "Type of starvation", ylab= "Blood feeding rate [CI 95%]", main= NULL)

plot(effect("Time.of.treatment", Model.10), lty=0, ylim= c(0,1), rescale.axis = FALSE,  xlab= "Time of experiment (hours)", ylab= "Blood feeding rate [CI 95%]", main= NULL)


## Check for Post Hoc of treatments on blood feeding rates

emmeans_obj2 <- emmeans(Model.10.1, ~ Treatment) 

adjusted.contrast2 <- contrast(emmeans_obj2, method = "pairwise", adjust = "tukey") 
print(adjusted.contrast2)

# Get the supplementary table E with the appropriate values (rounded to 4 decimals)
SupTable.E <- data.frame(adjusted.contrast2)
SupTable.E.round <- SupTable.E
SupTable.E.round[] <- lapply(SupTable.E.round, function(x) if(is.numeric(x)) round(x, 4) else x)
SupTable.E.round[]
write.csv(SupTable.E.round[], "Supplementary table E.csv") # export the table


##### COMPILED STARVATION EXPERIMENTS #####
# Import the data set
compiled.starv.times <- read.csv("compile starv time.csv", header=T, sep=";")

str(compiled.starv.times)

compiled.starv.times$Replicate <- as.factor(compiled.starv.times$Replicate)
compiled.starv.times$Time.of.treatment <- as.factor(compiled.starv.times$Time.of.treatment)
compiled.starv.times$Blood.Fed <- as.factor(compiled.starv.times$Blood.Fed)
compiled.starv.times$Dead.before.bloodmeal <- as.factor(compiled.starv.times$Dead.before.bloodmeal)

# Model the blood feeding probability 
Model.11 <- glmer(Blood.Fed ~ Time.of.treatment + (1|Replicate), family = "binomial", data= compiled.starv.times)

summary(Model.11)

# Select the most parsimonic model using the Likelihood Ratio Test
drop1(Model.11, test="Chisq") # Time.of.treatment (df=2, LRT=38.89, 3.6e-09), highly significant.

# Plot the significant terms from the model
plot(effect("Time.of.treatment", Model.11), lty=0, ylim= c(0,1), rescale.axis = FALSE,  xlab= "Time of experiment (hours)", ylab= "Blood feeding rate [CI 95%]", main= NULL)
summary(effect("Time.of.treatment", Model.11))

## Check for Post Hoc of treatments on blood feeding rates

emmeans_obj2 <- emmeans(Model.11, ~ Time.of.treatment)
adjusted.contrast2 <- contrast(emmeans_obj2, method = "pairwise", adjust = "tukey") 
print(adjusted.contrast2)

# Get the supplementary table F with the appropriate values (rounded to 4 decimals)
SupTable.F <- data.frame(adjusted.contrast2)
SupTable.F.round <- SupTable.F
SupTable.F.round[] <- lapply(SupTable.F.round, function(x) if(is.numeric(x)) round(x, 4) else x)
SupTable.F.round[]
write.csv(SupTable.F.round[], "Supplementary table F.csv") # export the table

#Time of starvation on survival 
Model.11bis <- glmer(Dead.before.bloodmeal ~ Time.of.treatment + (1|Replicate), family = "binomial", data= compiled.starv.times)
summary(Model.11bis)

# Select the most parsimonic model using the Likelihood Ratio Test
drop1(Model.11bis, test="Chisq") # Time.of.treatment (df=2, LRT=13.7, 0.0010), significant.

# Plot the significant terms from the model
plot(effect("Time.of.treatment", Model.11bis), lty=0, ylim= c(0,1), rescale.axis = FALSE,  xlab= "Time of experiment (hours)", ylab= "Blood feeding rate [CI 95%]", main= NULL)
summary(effect("Time.of.treatment", Model.11bis))

## Check for Post Hoc of treatments on survival

emmeans_obj2bis <- emmeans(Model.11bis, ~ Time.of.treatment)
adjusted.contrast2bis <- contrast(emmeans_obj2bis, method = "pairwise", adjust = "tukey") 
print(adjusted.contrast2bis)

# Get the supplementary table Fbis with the appropriate values (rounded to 4 decimals)
SupTable.Fbis <- data.frame(adjusted.contrast2bis)
SupTable.Fbis.round <- SupTable.Fbis
SupTable.Fbis.round[] <- lapply(SupTable.Fbis.round, function(x) if(is.numeric(x)) round(x, 4) else x)
SupTable.Fbis.round[]
write.csv(SupTable.Fbis.round[], "Supplementary table Fbis.csv") # export the table

# TEST OF THE FEEDING TIME  (hour in the day) ON NON STARVED MOSQUITOES
Blood.feeding.treatment.sugar <- subset(Blood.feeding.treatment, Treatment=="Sugar 10%")
summary(Blood.feeding.treatment)

Model.10bis <- glmer(Blood.Fed ~ feeding_time + (1|Replicate), family = "binomial", data= Blood.feeding.treatment.sugar)
drop1(Model.10bis, test="Chisq") # feeding_time (df=1, LRT=1.79, 0.18), non significant.
bis10 <— drop1(Model.10bis, test="Chisq")
summary(effect("feeding_time", Model.10bis))

# Get the supplementary table G with the appropriate values (rounded to 4 decimals)

SupTable.G <- data.frame(bis10)
SupTable.G.round <- SupTable.G
SupTable.G.round[] <- lapply(SupTable.G, function(x) if(is.numeric(x)) round(x, 4) else x)
SupTable.G.round[]
write.csv(SupTable.G.round[], "Supplementary table G.csv") # export the table

#### SURVIVAL AFTER STARVATION (TYPES AND TIMES)  ####

# Since survival for time = 0 was 100%, GLM analysis with a binomial distribution could not accurately estimate model parameters due to perfect prediction, resulting in separation and inflated confidence intervals. Therefore, to handle treatment groups with 100% values (all 1s or all 0s), we added one pseudo-observation with a 0 outcome to each Time treatment to facilitate model fitting. 

# First, get all unique combinations of Treatment, Replicate, and Line
str(Blood.feeding.treatment)
names(Blood.feeding.treatment)[2] <- "Time"
names(Blood.feeding.treatment)[3] <- "Dead"
combinations <- unique(Blood.feeding.treatment[, c("Treatment", "Time", "Replicate")])

# Create a data frame with one added row (pseudo-observations of 0) per combination, Survival = 0
artificial_rows <- combinations
artificial_rows$Dead <- 1
artificial_rows$Blood.Fed <- NA  # Blood.Fed variable will not be included in these section anyway
artificial_rows$Line <- NA
artificial_rows$feeding_time <- NA
names(artificial_rows)
names(Blood.feeding.treatment)

# Combine the pseudo-observations data (0s added) with the original data
Blood.feeding.treatment.artificial <- rbind(Blood.feeding.treatment, artificial_rows)

# Continue with the model:

Model.12 <- glmer(Dead ~ Treatment * Time + (1|Replicate), family = "binomial", data= Blood.feeding.treatment.artificial)
summary(Model.12)

# Select the most parsimonic model using the Likelihood Ratio Test
drop1(Model.12, test="Chisq")

# Treatment:Time interaction not significant (LRT=0.87, df=3, p=0.83)

Model.12.1 <- glmer(Dead ~ Treatment + Time + (1|Replicate), family = "binomial", data= Blood.feeding.treatment.artificial)

# Select the most parsimonic model using the Likelihood Ratio Test
drop1(Model.12.1, test="Chisq")

# Treatment  not significant (LRT=2.90, df=3, p=0.41)

Model.12.2 <- glmer(Dead ~  Time + (1|Replicate), family = "binomial", data= Blood.feeding.treatment.artificial)

drop1(Model.12.2, test="Chisq") # Time (LRT=4.21, df=1, p=0.040) is significant

# Extract the predicted values for the main manuscript
death <- as.data.frame(effect("Time", Model.12.2))
write.csv(death, "death before BF 2026.csv") # export the table
plot(effect("Time", Model.12.2), lty = 0, ylim=c(0,1), rescale.axis = FALSE, xlab = "Time before blood feeding", ylab= "Dead before blood feeding [CI 95%]", main= NULL)


### PACKAGE CITATIONS
citation("stats")
citation("emmeans")
citation("base")
citation("lme4")
citation("effects")
